# Supplementary material for: Development of a novel hypoxia-immune–related LncRNA risk signature for predicting the prognosis and immunotherapy response of colorectal cancer
Source: Front Immunol. 2022 Sep 14;13:951455. doi: 10.3389/fimmu.2022.951455 (PMC9516397; doi:10.3389/fimmu.2022.951455)
Supplement: Supplementary file 1 [file Table_1.xlsx]

## Sheet: Table S1
Gene
HIF1AN
HILPDA
HIF1A
HIF3A
EGLN1
EGLN3
EGLN2
EPAS1
P4HTM
ARNT
HYOU1
MGARP
HIGD1A
SESN2
DIPK2A
TIGAR
HIPK2
RORA
VHL
PDK1
VEGFA
DDIT4
CITED2
EP300
PKM
FAM162A
MTOR
SIRT2
REST
RWDD3
LOXL2
ADA
FUNDC1
DPP4
CHCHD2
USP19
PLK3
NOL3
NCBP2AS2
PDK3
SORL1
SCN2A
USP28
TM9SF4
ZFP36
BNIP3
CREBBP
CREB1
CEMP1
CA9
AJUBA
AK4
FMN2
DDIT4L
ALKBH5
EGR1
KCNB1
HP1BP3
NDRG1
KLHL20
MANF
TP53
SIRT1
PSMA7
HK2
NGB
CBFA2T3
UBE2T
TRPA1
RNF4
TGFB3
NDNF
TNKS2
TEK
VRK2
TRIB3
PRKAA1
APBA3
ATR
PFKFB3
CIAO3
CUL2
ENO1
ATG9B
ETS1
ADGRD1
CARD16
ANGPTL4
NOTCH1
LRP5
ERO1A
CIRBP
PFKFB4
AIMP1
FOXO4
LIMD1
NOX4
NOTCH3
EPO
NFKBIA
ENG
EIF3E
NTRK1
RBM3
NOTCH2
MT3
SLC38A1
RBPJ
ING4
KCNK2
CAD
TAL1
PLEKHN1
PINK1
WTIP
CHRDL1
PHLDA2
FBXL14
LTA
ZNF408
UBQLN1
WDR83
PSMD10
RPS27A
OPA1
RBX1
PPARGC1A
PTPRB
PSMD4
UBE2D3
ACAA2
TH
PSMD5
STC1
SUV39H2
MTHFR
PSMD1
RPL8
PSMD11
PSMD2
UBC
UBE2D1
UBE2I
CYB5R3
PSMB9
TGFB2
REG1A
AHCY
STOX1
P2RX3
SLC35C2
SIAH2
SLC9A1
TERT
SNAI1
SUMO1
STC2
OMA1
PDCL3
PAK1
PLOD1
PSME4
SFRP1
SMAD4
SOD2
UCP3
PSMB7
ROCK2
VCAM1
VEGFB
UBE2D2
PSMD13
P2RX2
PSMA6
ZFP36L1
PSMD6
PSME2
THBS1
VASN
RHOA
MPL
PLAT
PLAU
PSMD7
RAMP2
UBB
VEGFD
RYR1
RYR2
TSPAN12
KDR
USF1
PLAUR
VEGFC
TLR2
PSMB10
PSMB5
PSMA2
UCN3
UCP2
TRPC6
WDR26
XRCC1
PSMD9
TRH
PAM
ADAM8
CD34
APAF1
NPPC
ATP1B1
CPEB1
CPEB2
BECN1
ARNTL2
CYB5A
CAV1
CAT
CYBA
NPPA
BIRC2
LONP1
PTEN
PTN
ADSL
CLDN3
DDAH1
GATA6
FOXO3
IKBKB
SLC2A4
ADAM17
ANKRD1
CCNA2
ARNTL
CTNNB1
HSD11B2
CHRNB2
ADIPOQ
CASR
ATP7A
TMBIM6
CD38
COL4A1
ALAD
BBC3
CHRNA7
AKT1
CRYAB
CYTB
ND4
HIGD2A
ATP6
PRNP
ND2
ND6
COX2
ND4L
SLC2A8
ND5
ND3
ND1
COX1
EDN1
CYBB
HIG-1
NADH4
NADH5
TREM2
GLNG
COX4I2
COX3
NR4A2
MECP2
ATP8
MB
BMP2
CYB
PPARD
NR1C1
ATPase
GNB1
NOX1
RAF1
ACVRL1
HMOX1
RELM-beta
HSPD1
ARNT2
NADH1
ATM
TGFBR2
S100B
PFKFB2
MST1
PENK
ABAT
CDKN1B
HEL-S-101
PRKCE
BCL2
RP5-1104E15.5
E2F3
c-Cbl
HEL-S-133P
HIF-1A
ADORA2B
CFLAR
PTGS2
gamrh
LEP
TGFB1
COIII
CYP1A1
BAD
NADH2
PGF
GLNF
DRD2
NADH4L
HEL-S-112
TMEM204
TBL2
APOLD1
HIGD2B
BSG
BHLHE40
CCNB1
F7
B3GAT1
CHRNA4
BACH1
ALDH3A1
CLCA1
BRIP1
ASCL2
BMP7
CD24
CXCR4
PTK2B
CASP1
AGTRAP
BNIP3L
DNMT3A
DNMT3B
EDNRA
EIF4EBP1
ADORA1
DYRK2
FN1
ATG16L1
HTR2B
ADAM15
CAPN2
AQP3
AQP1
ANG
ATP2A2
CEP192
ANGPT4
HMOX2
MAPK8IP1
ENDOG
MAPK12
IRAK1
HIGD1C
ITPR2
ICAM1
CSNK1D
ALAS1
ITGA2
FZD4
ALAS2
MDM2
FLCN
DDIT3
DNM1L
FABP1
SLC8A1
NECAB3
E2F1
CITED4
CXXC5
CYGB
FIS1
PPP1R12A
NCOA1
NOP53
NT5C1A
DAPK1
GNGT1
LMNA
NF1
NPAS1
MYC
SLC8A3
DEPP1
PKLR
ADM
CASP3
PMAIP1
ANK1
ANGPT2
STUB1
ELOC
ELOB
SLC2A1
KCNK3
MMP2
LDHA
MYOCD
MT-CYB
ERCC2
HSP90B1
ERCC3
JUN
KCNA5
PDLIM1
POSTN
PIN1
HIGD1B
MDM4
RHOT1
NPAS3
PPP1CA
SLC11A2
PSMA4
MAP2K6
MMP14
NDP
MYB
ITPR1
KCNK9
KCND2
NKX3-1
PSMB11
PSMA5
PSMB2
PSME1
PSMF1
NDUFS2
P4HB
NFE2L2
NPEPPS
PSMC5
PSMB1
PSMB3
PSMA1
PSME3
PCK1
CA2
NAA10
NOS1
NOS2
PSMC2
MT-ND5
PSMB6
PSMB8
PSMD12
MT-ND4
MIEF1
RHOT2
PLOD2
SMAD3
SUV39H1
SRF
HSF1
MACIR
PTGIS
PSMA8
SEM1
PPARA
SEMA4B
PSMC4
PSMA3
PSMD3
AGER
SRC
PSMD8
RGCC
SOD3
TXN2
TGFBR3
TRAK1
TWIST1
SLC6A4
OPRD1
PSMC1
KCNMB1
KCNMA1
SLC29A1
SDIM1
PHB2
PML
PSMC3
PSMD14
SCFD1
CXCL12
PGK1
NCOA2
NFKB1
SCAP
RTN4
SIRT4
PFKL
PSMC6
PSMB4
UBA52

## Sheet: Table S2
Clinical trait		TCGA(N=507)		GEO(N = 187)
		High risk	Low risk	High risk	Low risk
Age	>60	105	76	30	35
	<=60	153	173	64	58
M	M0	186	210	NA	NA
	M1	39	19	NA	NA
	MX	33	20	NA	NA
N	N0	135	166	NA	NA
	N1	70	58	NA	NA
	N2	53	25	NA	NA
Stage	Stage I	32	65	13	15
	Stage II	98	99	36	34
	Stage III	89	64	38	37
	Stage IV	39	21	7	7
T	T1	4	14	NA	NA
	T2	38	54	NA	NA
	T3	180	169	NA	NA
	T4	36	12	NA	NA
Sex	Female	125	110	46	42
	Male	133	139	48	51

## Sheet: Table S3
id "V2"
47 "Imatinib" 3.1265206208267e-17
4 "ABT.888" 9.17260267657407e-12
54 "LFM.A13" 3.07655435381737e-11
13 "BIBW2992" 8.4642991734382e-11
55 "Metformin" 2.0785633862885e-10
46 "GW843682X" 2.54491900047135e-08
24 "Bryostatin.1" 3.2916820975049e-08
42 "FTI.277" 1.49251019748173e-07
37 "Embelin" 5.30388408722016e-07
31 "Dasatinib" 1.14903145696745e-06
2 "A.770041" 1.93972277773025e-06
21 "BMS.754807" 7.17334000524879e-06
35 "EHT.1864" 7.56180349824588e-06
56 "Methotrexate" 1.29592822307497e-05
41 "FH535" 7.55671358999753e-05
14 "Bicalutamide" 8.39872635100729e-05
12 "Bexarotene" 9.28554141684654e-05
5 "AG.014699" 0.000143075532984756
22 "Bortezomib" 0.000173746752780989
53 "Lenalidomide" 0.000212873875084513
29 "Cyclopamine" 0.000428139360126742
9 "ATRA" 0.00045333482445665
1 "A.443654" 0.000923499928246528
45 "GNF.2" 0.00149816520196975
49 "JNJ.26854165" 0.00375879358233177
25 "BX.795" 0.00417618084598067
27 "Cisplatin" 0.00434228361219375
23 "Bosutinib" 0.0127774695387033
43 "Gefitinib" 0.0163990191015512
3 "ABT.263" 0.0309687655626582
15 "BI.D1870" 0.043360210905165
33 "Docetaxel" 0.0444803246450848
36 "Elesclomol" 0.0454424227788082
